# Supplementary material for: MF-Storm: a maximum flow-based job scheduler for stream processing engines on computational clusters to increase throughput
Source: PeerJ Comput Sci. 2022 Sep 26;8:e1077. doi: 10.7717/peerj-cs.1077 (PMC9575846; doi:10.7717/peerj-cs.1077)
Supplement: Supplemental Information 2 — Exclamation topology uses this file to generate words. [file peerj-cs-08-1077-s002.java]

/**
 * Licensed to the Apache Software Foundation (ASF) under one or more contributor license agreements.  See the NOTICE file distributed with
 * this work for additional information regarding copyright ownership.  The ASF licenses this file to you under the Apache License, Version
 * 2.0 (the "License"); you may not use this file except in compliance with the License.  You may obtain a copy of the License at
 *
 * http://www.apache.org/licenses/LICENSE-2.0
 *
 * Unless required by applicable law or agreed to in writing, software distributed under the License is distributed on an "AS IS" BASIS,
 * WITHOUT WARRANTIES OR CONDITIONS OF ANY KIND, either express or implied. See the License for the specific language governing permissions
 * and limitations under the License.
 */

package org.apache.storm.testing;

import java.util.HashMap;
import java.util.Map;
import java.util.Random;
import org.apache.storm.Config;
import org.apache.storm.spout.SpoutOutputCollector;
import org.apache.storm.task.TopologyContext;
import org.apache.storm.topology.OutputFieldsDeclarer;
import org.apache.storm.topology.base.BaseRichSpout;
import org.apache.storm.tuple.Fields;
import org.apache.storm.tuple.Values;
import org.apache.storm.utils.Utils;
import org.slf4j.Logger;
import org.slf4j.LoggerFactory;


public class TestWordSpout extends BaseRichSpout {
    public static Logger LOG = LoggerFactory.getLogger(TestWordSpout.class);
    boolean isDistributed;
    SpoutOutputCollector collector;

    public TestWordSpout() {
        this(true);
    }

    public TestWordSpout(boolean isDistributed) {
        this.isDistributed = isDistributed;
    }

    @Override
    public void open(Map<String, Object> conf, TopologyContext context, SpoutOutputCollector collector) {
        this.collector = collector;
    }

    @Override
    public void close() {

    }

    @Override
    public void nextTuple() {
        Utils.sleep(100);
        final String[] words = new String[]{ "nathan", "mike", "jackson", "golda", "bertels" };
        final Random rand = new Random();
        final String word = words[rand.nextInt(words.length)];
        collector.emit(new Values(word));
    }

    @Override
    public void ack(Object msgId) {

    }

    @Override
    public void fail(Object msgId) {

    }

    @Override
    public void declareOutputFields(OutputFieldsDeclarer declarer) {
        declarer.declare(new Fields("word"));
    }

    @Override
    public Map<String, Object> getComponentConfiguration() {
        if (!isDistributed) {
            Map<String, Object> ret = new HashMap<String, Object>();
            ret.put(Config.TOPOLOGY_MAX_TASK_PARALLELISM, 1);
            return ret;
        } else {
            return null;
        }
    }
}
