# Supplementary material for: MF-Storm: a maximum flow-based job scheduler for stream processing engines on computational clusters to increase throughput
Source: PeerJ Comput Sci. 2022 Sep 26;8:e1077. doi: 10.7717/peerj-cs.1077 (PMC9575846; doi:10.7717/peerj-cs.1077)
Supplement: Supplemental Information 4 — Two different jobs are used in this work for the sake of testing the proposed work. E.g., Word Count Topology and Exclamation Topology. These jobs generated random sentences as raw data with the help of java code. [file peerj-cs-08-1077-s004.java]

/**
 * Licensed to the Apache Software Foundation (ASF) under one or more contributor license agreements.  See the NOTICE file distributed with
 * this work for additional information regarding copyright ownership.  The ASF licenses this file to you under the Apache License, Version
 * 2.0 (the "License"); you may not use this file except in compliance with the License.  You may obtain a copy of the License at
 *
 * http://www.apache.org/licenses/LICENSE-2.0
 *
 * Unless required by applicable law or agreed to in writing, software distributed under the License is distributed on an "AS IS" BASIS,
 * WITHOUT WARRANTIES OR CONDITIONS OF ANY KIND, either express or implied. See the License for the specific language governing permissions
 * and limitations under the License.
 */

package org.apache.storm.starter;

import java.util.HashMap;
import java.util.Map;
import org.apache.storm.starter.spout.RandomSentenceSpout;
import org.apache.storm.task.ShellBolt;
import org.apache.storm.topology.BasicOutputCollector;
import org.apache.storm.topology.ConfigurableTopology;
import org.apache.storm.topology.IRichBolt;
import org.apache.storm.topology.OutputFieldsDeclarer;
import org.apache.storm.topology.TopologyBuilder;
import org.apache.storm.topology.base.BaseBasicBolt;
import org.apache.storm.tuple.Fields;
import org.apache.storm.tuple.Tuple;
import org.apache.storm.tuple.Values;

/**
 * This topology demonstrates Storm's stream groupings and multilang
 * capabilities.
 */
public class WordCountTopology extends ConfigurableTopology {
    public static void main(String[] args) throws Exception {
        ConfigurableTopology.start(new WordCountTopology(), args);
    }

    protected int run(String[] args) throws Exception {

        TopologyBuilder builder = new TopologyBuilder();

        builder.setSpout("spout", new RandomSentenceSpout(), 5);

        builder.setBolt("split", new SplitSentence(), 8).shuffleGrouping("spout");
        builder.setBolt("count", new WordCount(), 12).fieldsGrouping("split", new Fields("word"));

        conf.setDebug(true);

        String topologyName = "word-count";

        conf.setNumWorkers(3);

        if (args != null && args.length > 0) {
            topologyName = args[0];
        }
        return submit(topologyName, conf, builder);
    }

    public static class SplitSentence extends ShellBolt implements IRichBolt {

        public SplitSentence() {
            super("python", "splitsentence.py");
        }

        @Override
        public void declareOutputFields(OutputFieldsDeclarer declarer) {
            declarer.declare(new Fields("word"));
        }

        @Override
        public Map<String, Object> getComponentConfiguration() {
            return null;
        }
    }

    public static class WordCount extends BaseBasicBolt {
        Map<String, Integer> counts = new HashMap<String, Integer>();

        @Override
        public void execute(Tuple tuple, BasicOutputCollector collector) {
            String word = tuple.getString(0);
            Integer count = counts.get(word);
            if (count == null) {
                count = 0;
            }
            count++;
            counts.put(word, count);
            collector.emit(new Values(word, count));
        }

        @Override
        public void declareOutputFields(OutputFieldsDeclarer declarer) {
            declarer.declare(new Fields("word", "count"));
        }
    }
}
